# Supplementary material for: Does Oral Health-Related Quality of Life Differ by Income Group? Findings from a Nationally Representative Survey
Source: Int J Environ Res Public Health. 2022 Aug 30;19(17):10826. doi: 10.3390/ijerph191710826 (PMC9518370; doi:10.3390/ijerph191710826)
Supplement: Supplementary file 1 [file ijerph-19-10826-s001.zip]

Archive with 1 entries (1 files):
- ijerph-1852192-supplementary.pdf
